# Supplementary material for: Disease reciprocity between gingivitis and obesity
Source: J Periodontol. 2020 Aug 6;91(Suppl 1):S26–34. doi: 10.1002/JPER.20-0046 (PMC7689803; doi:10.1002/JPER.20-0046)
Supplement: Supplementary file 3 — Supporting Information [file JPER-91-S26-s003.xlsx]

## Sheet: Data with prime biomarkers2
SUBJECTS	GROUP	OBW	GINGIVITIS	BOTH	GRP	SEX	REDPCT	WAISTCM	HEIGHTCM	WEIGHTKG	BMI	AGE	SYSBP	DIABP	HR	TEMPERATURE	FITNESS	PERMTEETH	DECIDTEETH	PCTDF	CREATININEP	CREATININES	URATEP	URATES	CORTISONEP	CORTISONES	HYPP	HYPS	_15AGP	_15AGS	AHBP	AHBS	BHBAP	BHBAS
1	Normal	0	1	0	3	1	15.3	64.77	137.49	34.2008	18.0905	9.79726	114	75	91.3333	98.6	30	12	12	29.1667	141622	226567	429753	3530564	26513	29019	881220	103973	11618853	165365	3465747	322064	4875779	1579926
2	Obese	1	1	1	4	1	12.7	73.025	133.68	40.279	22.5373	8.51781	124.333	68.3333	56	98.1	21.5	10	11	23.8095	139749	196125	330405	2598603	34796	38453	917515	116394	10394020	183814	3958234	283343	3488912	516480
3	Over	0	1	0	3	1	12.5	68.58	142.24	42.0933	20.8031	9.43014	130.333	67.6667	92.3333	96.9	13.5	12	12	0	161538	177374	481014	4466012	30475	28686	1047572	108098	18224254	240625	5281296	168887	9170760	706167
4	Normal	0	0	2	1	0	0	64.77	157.48	42.6376	17.1909	11.5479	116.667	72.3333	74	96.4	25.5	14	10	0	224190	277743	686496	8653262	37892	29969	1671932	138758	9218293	149930	2072559	199571	1590062	144867
5	Normal	0	0	2	1	1	4.2	64.77	147.32	37.4667	17.2615	10.6219	118.667	68.3333	89	97.9	17	12	12	0	192704	164372	308804	2299744	39876	37077	854154		6402046	87411	2711914	257469	2484462	318593
6	Normal	0	0	2	1	0	1.4	66.04	151.13	45.3592	19.8574	10.9534	138	68.3333	88.3333	97.5	27	24	0	0	175127	157447	594308	12971215	31955	34027	1582599	51893	5837027	173836	2084803	147003	2733385
7	Normal	0	1	0	3	0	18.2	72.39	162.56	52.1631	19.7375	10.3726	121	76	74.3333	98.1	24	12	10	0	155227	208415	314323	8507491	32052	29816	1094493	182556	9314280	233343	2821994	257397	2589471	347008
8	Normal	0	0	2	1	1	0	62.23	147.32	40.8233	18.808	10.2959	123.333	72	87.3333	98.2	14.5	17	4	4.7619	155339	208041	316722	3429909	34017	25277	1225746	365260	8232582	279091	3044259	187753	2573904	303141
9	Normal	0	1	0	3	1	10.6	64.77	137.16	32.205	17.1169	8.21918	105.667	57.3333	73	97.7	24	10	12	0	156933	273151	555969	7426451	41580	25823	782772	355843	8972082	195995	5435775	574633	10994241	908954
10	Normal	0	0	2	1	1	5.3	57.15	138.43	30.4814	15.9049	9.29041	118.667	64.6667	74.3333	97.6	-13	10	9	10.5263	106919	143313	419049	6081686	23265	36826	1032681	14350	11500657	142901	3284045	295697	2191673	293437
12	Normal	0	0	2	1	0	1.2	64.77	148.59	39.6439	17.9537	9.93973	125.667	69	120.667	97.3	11.5	21	6	3.7037	154550	225475	245008	5784695	43128	60044	1252110	117093	7123251	199921	4857822	263259	4305397	395758
13	Normal	0	0	2	1	1	6.3	62.23	147.32	41.4583	19.1005	11.2055	124	60.6667	59	97.6	40	12	9	19.0476	93535	163383	305267	9022158	17627	23127	1164446	120135	6443142	171095	3238790	190459	2885217	335716
14	Normal	0	0	2	1	0	0	53.34	121.92	22.3167	15.012	9.01644	110.333	65	77.3333	97.9	14.7	10	12	0	110007	190346	431518	10820210	21665	31809	875478	98459	7184100	210931	6071786	297128	22260698	2045697
15	Normal	0	0	2	1	1	2.9	59.69	143.51	33.2029	16.1202	11.0548	126	66.6667	75	97.2	28.5	12	11	0	178191	241421	477699	9878402	31323	29083	954251	105996	10447965	342994	1126131	120616	871652	196452
16	Normal	0	1	0	3	0	18.8	53.34	127	24.7208	15.3254	8.54521	111	66.3333	94.3333	97.8	22.7	12	11	0	140491	149291	478777	11679613	20771	34942	1014672	107013	9516179	180266	882325	262095	886172	203600
17	Normal	0	0	2	1	1	9.7	55.88	139.7	29.302	15.0128	11.3808	106	58	69.6667	98.2	32.3	18	6	0	162158	256581	557532	5860978	21158	24573	720229	98960	9758553	112246	6127147	317876	17828566	1649836
19	Over	0	1	0	3	0	11.1	71.12	139.7	43.182	22.1242	10.4767	136.667	72	107.333	98.4	34.5	16	8	0	136585	157324	425682	15066802	31492	27046	839494	249334	6340693	176431	4899262	416567	6813101	1477439
21	Normal	0	1	0	3	0	19	58.42	142.24	33.2937	16.4541	8.67397	98.6667	61.3333	89.6667	96.6	-29.7	18	3	4.7619	133174	215281	410235	9923992	44460	42351	1436098	53472	8565452	141784	2381503	143361	645296	257460
22	Normal	0	1	0	3	1	36.5	60.96	147.32	39.0996	18.0139	11.8795	132.333	85	89	96.5	-1	15	6	4.7619	236511	200696	613507	5497757	46741	43085	1867402	58215	13873501	281422	2105149	417720	1648217	310702
23	Obese	0	0	2	1	0	0	73.66	140.97	50.893	25.6072	9.89041	146.333	74.6667	83.3333	98.5	35.2	12	12	0	238715	337437	605139	15265380	30647	37438	1110489	185332	10245538	206688	3069213	281089	2546789	307931
24	Under	0	0	2	1	0	0	54.61	148.59	29.0299	13.1469	11.2164	121.667	71.6667	75.6667	98.6	24.3	28	0	0	145031	170039	424694	7489892	36478	47499	1022216	64702	7098879	223605	4256061	561922	4912763	705331
27	Normal	0	0	2	1	1	6.7	77.47	151.13	46.72	20.4531	11.6274	128.667	69	79.3333	97.8	36.5	22	3	8	164139	171503	483862	18711018	29941	26154	975287	150599	8077409	275028	3392126	245314	10204261	644280
28	Normal	0	1	0	3	0	14	53.34	138.43	27.2155	14.2008	9.61096	108.667	55.6667	75.3333	97.8	30.2	13	6	15.7895	156090	185112	446151	8896719	26566		995253	118657	8648335	166692	1281209		7520931
29	Normal	0	0	2	1	1	5.6	55.88	121.92	26.7619	18.0022	8.25205	101.333	56.6667	57.3333	97.1	11.7	18	12	26.6667	143610	193889	472448	7466954	30617	24998	961190	108098	8774493	239670	1628405	325686	2038312	363299
30	Over	1	0	0	2	1	1.4	80.01	151.13	50.4394	22.0814	10.2795	137.333	74	74	97.2	30.5	15	8	8.69565	133109	132653	357535	10768015	34372	32062	971538	40433	8603892	295966	3055744	486527	834522
31	Normal	0	0	2	1	1	4.3	60.96	143.51	32.8401	15.944	8.38082	116.667	66.6667	74.3333	96.8	18.7	12	11	26.087	146767	134659	329491	5125088	25029	17379	974588	22633	12119478	189082	2469039	265780	1068369	158775
32	Obese	0	0	2	1	1	9.7	76.2	143.51	46.3571	22.5066	10.1178	131.667	66	82.6667	97.3	21.3	18	6	0	160113	186458	405569	10683755	30505	17272	972842	118903	8831176	301220	2930752	239631	415600	158296
33	Normal	0	0	2	1	1	6.1	58.42	148.59	35.4709	16.0639	9.48767	117.667	75.3333	80.6667	98.2	25	18	4	0	135531	206582	436491	6935510	38577	35506	1407995	65420	12752709	283891	2712158	322869	1221020	217233
34	Normal	0	0	2	1	1	1.5	57.15	144.78	37.1945	17.7427	9.07123	130	81.3333	80.3333	97.2	27.2	22	0	0	143928	206276	425300	10557095	30380	18224	1343096	24053	17535004	501099	2565461	575651	643870	194564
35	Normal	0	0	2	1	1	7.6	54.61	129.54	24.494	14.5952	8.5863	107.667	62.3333	70.3333	93.6	13.2	10	12	0	123074	197308	428073	16001687	20506	31112	513311	104160	11767022	251151	4204958	218628	10168834	423713
36	Over	1	0	0	2	1	2.8	86.36	154.94	56.2454	23.427	11.9534	120.667	77	55.3333	97.9	45.2	21	3	4.16667	155543	145875	551986	7351496	39974	49098	953336	27295	9683918	186407	3096581	428608	4379655	445021
37	Normal	0	1	0	3	1	30.6	54.61	123.19	21.8631	14.4052	9.54247	102.333	63	99	98.1	33.5	12	12	0	119453	152553	366784	1078389	21346		991580	77299	12375999	150337	6656283	131007	31378856	500369
38	Over	0	1	0	3	1	18.1	71.755	154.94	50.7116	21.1221	11.5644	117.667	68.6667	61.3333	97.5	37.2	21	3	0	177646	169138	627063	8096722	30365	21659	1371851	77402	15293724	252955	5831190	189646	15287452	1034209
39	Normal	0	0	2	1	0	5	60.325	142.24	36.6502	18.113	12.1342	125.333	70.3333	82	98.4	39	17	3	0	138718	187564	365868	6247407	29326	29807	1089477	68642	9268144	228405	1341047	269328	686254	162218
40	Normal	0	1	0	3	0	30.3	63.5	163.83	45.2685	16.8642	11.4712	124	65.3333	77	96.2	29	15	7	9.09091	182608	131529	466440	11242163	28426	40323	1269122	90374	6987626	224594	1269772	98014	2231046	409395
41	Normal	0	0	2	1	0	0	60.96	125.73	27.7598	17.5589	9.16438	119.333	72.3333	90.6667	98.4	3.8	12	7	5.26316	143558	142892	467103	15204612	31748	48335	1094577	211454	9231189	281505	2294637	129574	18178230	1216938
42	Normal	0	1	0	3	0	23.1	68.58	156.21	49.8044	20.4083	10.8603	117.667	70.6667	68.6667	97.2	25.3	26	0	0	196586	354509	532253	15810523	34861	47841	2018957	430153	12014114	302156	1449038	208855	1814077
43	Obese	1	0	0	2	1	6.1	93.98	165.1	92.0792	33.7773	10.5315	148.333	73	93.6667	96.6	38.3	18	4	0	107722	191790	487710	9736110	28145	22239	878689	101375	9818843	165211	2451901	160306	735182	183648
44	Normal	0	1	0	3	1	12.5	63.5	149.86	37.9203	16.8833	10.4822	117.333	64.6667	64	97	37	12	12	12.5	161427	224185	420682	7663071	31888	27820	807339	36989	9590815	200798	2333990	331139	550394	269480
45	Over	0	1	0	3	0	13	67.31	139.7	39.4625	20.2185	9.63562	122	69	71.3333	97.7	43.2	13	10	8.69565	109214	208311	402194	8764824	33784	35906	971101	85656	11687962	288606	2706083	276562	1649371	228800
46	Over	0	1	0	3	0	18.2	68.58	144.78	48.1261	22.9573	10.1452	109.667	62	67.3333	98.1	-1.8	12	10	0	123273	242230	354409	7485375	28078	42788	876946	99681	7579746	179156	1804199	259419	2619063	197024
47	Obese	1	0	0	2	1	4.9	91.948	170.18	76.8838	26.5446	13.6247	119	80	77	97.4	26	26	1	7.40741	257646	232096	724293	19709178	39025	38354	1639735	158036	6159926	138391	2445638	118736	1143259	156612
48	Under	0	1	0	3	1	25	55.245	130.81	23.6775	13.836	8.44384	117.667	67	93	98.1	16	12	12	0	139033	208207	407682	10917977	35713	44093	588321	130921	10140889	333685	3499607	309559	12187651	935282
49	Normal	0	0	2	1	1	1.5	58.42	135.89	29.302	15.8665	8.14795	104.667	58.6667	56.6667	96.7	12.3	10	12	9.09091	105910	153700	397135	2457341	21707		1145218	264672	9855690	253187	2985333	191901	3800675	394143
52	Obese	0	1	0	3	0	11.1	66.04	133.35	38.646	21.7308	8.84658	130.333	75.3333	88.6667	98.6	33.3	12	12	0	136617	140544	459438	10487371	27166	16776	996134	144672	9730453	252107	2195571	241185	1281494	378186
53	Over	0	0	2	1	1	3.7	67.31	144.78	41.7305	19.9064	10.4986	107	60	73.3333	97.8	53	17	1	0	164354	210040	458214	8876387	19644		1259230	46257	11487212	182617	4004936	250963	5675735	457520
54	Obese	1	1	1	4	0	16.7	85.09	152.4	57.1072	24.5855	11.3534	115.667	70.3333	67.6667	97.9	41.3	28	0	0	195108	132455	547044	20246098	24978	45181	1499883	301568	13991156	399268	1403821		628202
55	Obese	1	1	1	4	1	38.1	99.06	170.18	79.0611	27.2963	11.8575	131	79.3333	87	97.7	40.5	21	0	0	224262	240566	446723	21386482	39759	53792	1359614	585164	6240013	384385	3673750	487394	5900529	1903206
56	Obese	1	0	0	2	1	8.3	83.82	147.32	54.1589	24.9519	10.3425	143	86.6667	81	97.4	43	20	4	8.33333	174495	189403	458994	9607013	27601	50990	642537	144061	12993427	318208	3496938	321662	2100950	344347
57	Obese	0	0	2	1	1	0	62.738	152.4	58.2866	25.0932	10.3288	129.333	74.6667	73	97.1	41.5	18	5	4.34783	166029	212071	347190	1141312	36132	41206	1061287		11065888	260614	2946986	527054	4359073	353304
59	Obese	1	0	0	2	1	8.3	106.68	156.845	71.4407	29.0377	11.5041	113.333	74	88	98.4	36.5	18	6	0	140004	240109	411573	1437757	16941		955236	92922	11072600	269974	2653378	305706	2457346
61	Over	1	0	0	2	0		93.98	157.48	64.274	25.9144	13.3041	129.333	74.3333	76.6667	97.7	39.3				185987	221092	491500	10479253	18733	12347	1987130	125031	7415045	207175	318009	203524	3764147	248154
62	Over	0	1	0	3	1	26.2	95.25	159.385	65.4533	25.7629	15.3068	106.333	57.6667	59.3333	97.3	39.2	28	0	0	199120	207565	458657	7512695	18272	32831	832447		5234517	149300	4467983	162033	31224450	1230478
63	Over	0	0	2	1	0	6.9	64.77	148.59	45.3592	20.542	10.3479	123.333	72.3333	69.6667	98.4	44.3	12	12	12.5	159871	324274	367505	6584110	31465	23083	1022493	109183	9438942	380748	1403160	136008	1044777	251573
64	Over	0	0	2	1	1	7.7		157.48	52.3899	21.1229	11.6521	119.333	69	95.3333	97.9	15.2	26	0	0	171787	280001	401158	4287005	31473	28983	943577	119339	9998318	386379	2065065	171434	1035660	382251
65	Normal	0	0	2	1	0	5.6	66.04	144.78	36.0606	17.2018	8.76438	108.333	69	67	95.4	36.5	12	12	29.1667	134437	241987	480334	5586646	26241	24089	1652064	113256	8063450	297020	2358805	240025	613609	178335
66	Obese	1	1	1	4	1	33.3	93.98	139.7	63.4575	32.5123	8.87123	120.333	52	68.6667	98.4	40.3	11	12	4.34783	156691	211007	513387	6852360	23527	21692	720095	57293	16048046	698046	1626374	275398	247424	155995
67	Obese	1	1	1	4	1	50.6	104.14	149.86	76.7024	34.1503	12.0959	133.333	73	93	99.7	24.5	27	0	0	209710	212809	526282	14023601	28321	39046	780413	80128	10664722	317100	3694546	321127	767866	283312
68	Obese	1	1	1	4	0	27.8	88.9	131.445	56.4268	32.6554	8.26027	118	64.6667	107	97.3	126.5	24	0	0	236518	387878	806203	30460236	20492		1124912	121713	10100332	245888	3502834	347281	2578761	793920
69	Obese	1	1	1	4	0	17.9	85.09	165.1	75.1148	27.5543	12.4082	122	72.6667	66	98.4	36.5	28	0	3.57143	202054	238981	631626	15930170	32920	33236	935163	277748	8944918	436445	3157980	415694	597117	379590
70	Obese	1	1	1	4	1	27.4	93.98	170.18	72.3026	24.9628	12.7397	109.667	60.3333	65	97.5	49	28	0	21.4286	242873	362926	862860	14522841	41506	48133	1675226	365254	9326916	721759	3308593	281851	462033	208849
71	Obese	1	1	1	4	1	24.6	87.63	158.75	66.4966	26.3833	10.8	107.667	66.6667	77	97.2	35	18	1	0	236388	293371	493194	7770027	26741		1387877	217854	8853077	154290	5930313	549324	5430206	419941
72	Obese	1	1	1	4	1	38.9	109.22	167.64	99.9717	35.5696	12.7918	123	60.6667	62.6667	97.3	51.3	24	0	0	255375	404364	820194	11879653	29513	27329	2041022	429207	7840806	108604	4611612	325687	7245829	510366
73	Obese	1	1	1	4	1	38.1	127	161.29	115.757	44.4927	15.0356	130.333	71.3333	86.3333	97.3	31.7	28	0	0	195005	274117	627925	10165308	32927	40944	1617902	239722	6771236	312030	6292725	936862	3082315	531439
74	Obese	1	1	1	4	1	26.2	99.06	153.035	70.9418	30.2885	11.7699	120	71.6667	84.6667	97.8	28.3	28	0	25	170471	292856	354228	5514418	37694	34795	953622	101180	11344045	231229	2202772	224024	1301972	352676
75	Obese	1	1	1	4	0	66.7	85.725	144.78	59.7834	28.5181	10.7562	120.333	52.6667	69.3333	98.2	56	16	8	4.16667	153395	260187	558198	10512478	31972	35484	1070086	118626	15083601	324810	3460747	642827	6247565	1308919
76	Obese	1	1	1	4	1	100	111.76	187.96	114.759	32.4797	14.9233	117.667	74.6667	88	97.8	32	28	0	0	262145	365789	769341	9047976	35822	53262	1032403	106361	15736616	325656	1584494	206028	980257	183458
77	Obese	1	1	1	4	1	96.4	140.97	183.515	171.367	50.8794	15.2438	123.333	65.3333	90.3333	97.5	26.2	28	0	0	302337	299158	813732	28620974	29564	46748	1594259	312114	16643537	609861	1670066	245260	831233	177554

## Sheet: Variables
	Parameter		Definition
	SUBJECTS		Assigned subject number
	GROUP		Obese, Overweight, Normal, Underweight
	OBW		Obesity by waist circumference=1, otherwise 0
	GINGIVITIS		Children with REDPCT>10.6%
	BOTH		Children with REDPCT>10.6% and obese by waist circumference (OBW=1)
	GRP		1=neither obese nor with gingivitis, 2= obese alone, 3=gingivitis alone, 4=both
	SEX		1= male, 0=female
	REDPCT		The percentage of sites appearing red (4 sites/tooth)
	WAISTCM		Waist circumference (cm)
	HEIGHTCM		Height (cm)
	WEIGHTKG		Weitht (kg)
	BMI		Body Mass Index (kg/M2)
	AGE		Age (years)
	SYSBP		Systolic blood pressure (mmHg)
	DIABP		Diastolic blood pressure (mmHg)
	HR		heart rate (beats per minute)
	TEMPERATURE		Body temperature (degrees farenheight)
	FITNESS		Elevation of heart rate by standardized exercise (beats per minute)
	PERMTEETH		Number of permanent teeth
	DECIDTEETH		Number of deciduous teeth
	PCTDF		Percent of teeth either decayed or filled
	CREATININEP		Creatinine (total ion count) in plasma
	CREATININES		Creatinine (total ion count) in saliva
	URATEP		Urate (total ion count) in plasma
	URATES		Urate (total ion count) in saliva
	CORTISONEP		Cortisone (total ion count) in plasma
	CORTISONES		Cortisone (total ion count) in saliva
	HYPP		trans-4-hydroxyproline (total ion count) in plasma
	HYPS		trans-4-hydroxyproline (total ion count) in saliva
	_15AGP		1,5-anhydroglucitol (1,5-AG) (total ion count) in plasma
	_15AGS		1,5-anhydroglucitol (1,5-AG) (total ion count) in saliva
	AHBP		2-hydroxybutyrate (AHB) (total ion count) in plasma
	AHBS		2-hydroxybutyrate (AHB) (total ion count) in saliva
	BHBAP		3-hydroxybutyrate (BHBA) (total ion count) in plasma
	BHBAS		3-hydroxybutyrate (BHBA) (total ion count) in saliva
			Note: blank cells are missing values
